# Supplementary material for: Characterization of the CBM50 Gene Family in Tilletia horrida and Identification of the Putative Effector Gene ThCBM50_1
Source: J Fungi (Basel). 2024 Dec 11;10(12):856. doi: 10.3390/jof10120856 (PMC11680065; doi:10.3390/jof10120856)
Supplement: Supplementary file 1 [file jof-10-00856-s001.zip]

Archive with 1 entries (1 files):
- Supplementary Tables/Supplementary Tables.xlsx
