# Supplementary material for: Characterization of the CBM50 Gene Family in Tilletia horrida and Identification of the Putative Effector Gene ThCBM50_1
Source: J Fungi (Basel). 2024 Dec 11;10(12):856. doi: 10.3390/jof10120856 (PMC11680065; doi:10.3390/jof10120856)
Supplement: Supplementary file 1 [file jof-10-00856-s001.zip › Supplementary Tables/Supplementary Tables.xlsx]

## Sheet: Table S1
Table S1 Cis-regulatory elements are present in the UcGT genes promoter region.
Gene name	Cis-element	Sequence	Position	Length	Species	Function
ThCBM50_1	TGA-element	AACGAC	1589	6	Brassica oleracea	auxin-responsive element
ThCBM50_1	ABRE	ACGTG	471	5	Arabidopsis thaliana	cis-acting element involved in the abscisic acid responsiveness
ThCBM50_1	ABRE	ACGTG	612	5	Arabidopsis thaliana	cis-acting element involved in the abscisic acid responsiveness
ThCBM50_1	ABRE	CACGTG	1312	6	Arabidopsis thaliana	cis-acting element involved in the abscisic acid responsiveness
ThCBM50_1	ABRE	ACGTG	1313	5	Arabidopsis thaliana	cis-acting element involved in the abscisic acid responsiveness
ThCBM50_1	ABRE	ACGTG	1972	5	Arabidopsis thaliana	cis-acting element involved in the abscisic acid responsiveness
ThCBM50_1	A-box	CCGTCC	1188	6	Petroselinum crispum	cis-acting regulatory element
ThCBM50_1	A-box	CCGTCC	1761	6	Petroselinum crispum	cis-acting regulatory element
ThCBM50_1	ARE	AAACCA	770	6	Zea mays	cis-acting regulatory element essential for the anaerobic induction
ThCBM50_1	AuxRR-core	GGTCCAT	29	7	Nicotiana tabacum	cis-acting regulatory element involved in auxin responsiveness
ThCBM50_1	G-Box	CACGTT	612	6	Pisum sativum	cis-acting regulatory element involved in light responsiveness
ThCBM50_1	G-Box	TCCACATGGCA	1303	10	Triticum aestivum	cis-acting regulatory element involved in light responsiveness
ThCBM50_1	G-Box	CACGTG	1312	6	Pisum sativum	cis-acting regulatory element involved in light responsiveness
ThCBM50_1	G-box	CACGAC	331	6	Zea mays	cis-acting regulatory element involved in light responsiveness
ThCBM50_1	G-box	TACGTG	470	6	Arabidopsis thaliana	cis-acting regulatory element involved in light responsiveness
ThCBM50_1	G-box	CACGTG	1312	6	Arabidopsis thaliana	cis-acting regulatory element involved in light responsiveness
ThCBM50_1	G-box	CACGAC	1742	6	Zea mays	cis-acting regulatory element involved in light responsiveness
ThCBM50_1	G-box	CACGTC	1972	6	Zea mays	cis-acting regulatory element involved in light responsiveness
ThCBM50_1	CGTCA-motif	CGTCA	412	5	Hordeum vulgare	cis-acting regulatory element involved in the MeJA-responsiveness
ThCBM50_1	CGTCA-motif	CGTCA	1941	5	Hordeum vulgare	cis-acting regulatory element involved in the MeJA-responsiveness
ThCBM50_1	TGACG-motif	TGACG	412	5	Hordeum vulgare	cis-acting regulatory element involved in the MeJA-responsiveness
ThCBM50_1	TGACG-motif	TGACG	1941	5	Hordeum vulgare	cis-acting regulatory element involved in the MeJA-responsiveness
ThCBM50_1	GARE-motif	TCTGTTG	1667	7	Brassica oleracea	gibberellin-responsive element
ThCBM50_1	GT1-motif	GGTTAA	1016	6	Arabidopsis thaliana	light responsive element
ThCBM50_1	Sp1	GGGCGG	427	6	Oryza sativa	light responsive element
ThCBM50_1	MBS	CAACTG	778	6	Arabidopsis thaliana	MYB binding site involved in drought-inducibility
ThCBM50_1	CCAAT-box	CAACGG	1726	6	Hordeum vulgare	MYBHv1 binding site
ThCBM50_1	CAG-motif	GAAAGGCAGAC	1357	10	Arabidopsis thaliana	part of a light response element
ThCBM50_1	I-box	gGATAAGGTG	877	9	Zea mays	part of a light responsive element
ThCBM50_1	I-box	cGATAAGGCG	1591	9	Zea mays	part of a light responsive element
ThCBM50_1	I-box	cGATAAGGCG	1955	9	Zea mays	part of a light responsive element
ThCBM50_2	TGA-element	AACGAC	1012	6	Brassica oleracea	auxin-responsive element
ThCBM50_2	LTR	CCGAAA	626	6	Hordeum vulgare	cis-acting element involved in low-temperature responsiveness
ThCBM50_2	ABRE	CACGTG	257	6	Arabidopsis thaliana	cis-acting element involved in the abscisic acid responsiveness
ThCBM50_2	ABRE	ACGTG	258	5	Arabidopsis thaliana	cis-acting element involved in the abscisic acid responsiveness
ThCBM50_2	ABRE	GCCGCGTGGC	968	9	Oryza sativa	cis-acting element involved in the abscisic acid responsiveness
ThCBM50_2	ABRE	ACGTG	1009	5	Arabidopsis thaliana	cis-acting element involved in the abscisic acid responsiveness
ThCBM50_2	ABRE	ACGTG	1520	5	Arabidopsis thaliana	cis-acting element involved in the abscisic acid responsiveness
ThCBM50_2	ABRE	ACGTG	1645	5	Arabidopsis thaliana	cis-acting element involved in the abscisic acid responsiveness
ThCBM50_2	ABRE	CGCACGTGTC	1952	10	Hordeum vulgare	cis-acting element involved in the abscisic acid responsiveness
ThCBM50_2	ABRE	CACGTG	1954	6	Arabidopsis thaliana	cis-acting element involved in the abscisic acid responsiveness
ThCBM50_2	ABRE	ACGTG	1955	5	Arabidopsis thaliana	cis-acting element involved in the abscisic acid responsiveness
ThCBM50_2	A-box	CCGTCC	288	6	Petroselinum crispum	cis-acting regulatory element
ThCBM50_2	A-box	CCGTCC	555	6	Petroselinum crispum	cis-acting regulatory element
ThCBM50_2	ARE	AAACCA	1567	6	Zea mays	cis-acting regulatory element essential for the anaerobic induction
ThCBM50_2	AuxRR-core	GGTCCAT	1338	7	Nicotiana tabacum	cis-acting regulatory element involved in auxin responsiveness
ThCBM50_2	G-box	CACGTG	257	6	Arabidopsis thaliana	cis-acting regulatory element involved in light responsiveness
ThCBM50_2	G-box	CACGAC	524	6	Zea mays	cis-acting regulatory element involved in light responsiveness
ThCBM50_2	G-box	CACGTC	1009	6	Zea mays	cis-acting regulatory element involved in light responsiveness
ThCBM50_2	G-box	CACGAC	1309	6	Zea mays	cis-acting regulatory element involved in light responsiveness
ThCBM50_2	G-box	CACGTC	1520	6	Zea mays	cis-acting regulatory element involved in light responsiveness
ThCBM50_2	G-box	CACGAC	1591	6	Zea mays	cis-acting regulatory element involved in light responsiveness
ThCBM50_2	G-box	CACGTC	1645	6	Zea mays	cis-acting regulatory element involved in light responsiveness
ThCBM50_2	G-box	CACGTG	1954	6	Arabidopsis thaliana	cis-acting regulatory element involved in light responsiveness
ThCBM50_2	G-Box	CACGTG	257	6	Pisum sativum	cis-acting regulatory element involved in light responsiveness
ThCBM50_2	G-Box	CACGTG	1954	6	Pisum sativum	cis-acting regulatory element involved in light responsiveness
ThCBM50_2	CGTCA-motif	CGTCA	94	5	Hordeum vulgare	cis-acting regulatory element involved in the MeJA-responsiveness
ThCBM50_2	CGTCA-motif	CGTCA	213	5	Hordeum vulgare	cis-acting regulatory element involved in the MeJA-responsiveness
ThCBM50_2	CGTCA-motif	CGTCA	414	5	Hordeum vulgare	cis-acting regulatory element involved in the MeJA-responsiveness
ThCBM50_2	CGTCA-motif	CGTCA	468	5	Hordeum vulgare	cis-acting regulatory element involved in the MeJA-responsiveness
ThCBM50_2	CGTCA-motif	CGTCA	606	5	Hordeum vulgare	cis-acting regulatory element involved in the MeJA-responsiveness
ThCBM50_2	CGTCA-motif	CGTCA	1349	5	Hordeum vulgare	cis-acting regulatory element involved in the MeJA-responsiveness
ThCBM50_2	CGTCA-motif	CGTCA	1647	5	Hordeum vulgare	cis-acting regulatory element involved in the MeJA-responsiveness
ThCBM50_2	TGACG-motif	TGACG	94	5	Hordeum vulgare	cis-acting regulatory element involved in the MeJA-responsiveness
ThCBM50_2	TGACG-motif	TGACG	213	5	Hordeum vulgare	cis-acting regulatory element involved in the MeJA-responsiveness
ThCBM50_2	TGACG-motif	TGACG	414	5	Hordeum vulgare	cis-acting regulatory element involved in the MeJA-responsiveness
ThCBM50_2	TGACG-motif	TGACG	468	5	Hordeum vulgare	cis-acting regulatory element involved in the MeJA-responsiveness
ThCBM50_2	TGACG-motif	TGACG	606	5	Hordeum vulgare	cis-acting regulatory element involved in the MeJA-responsiveness
ThCBM50_2	TGACG-motif	TGACG	1349	5	Hordeum vulgare	cis-acting regulatory element involved in the MeJA-responsiveness
ThCBM50_2	TGACG-motif	TGACG	1647	5	Hordeum vulgare	cis-acting regulatory element involved in the MeJA-responsiveness
ThCBM50_2	CAT-box	GCCACT	510	6	Arabidopsis thaliana	cis-acting regulatory element related to meristem expression
ThCBM50_2	CAT-box	GCCACT	698	6	Arabidopsis thaliana	cis-acting regulatory element related to meristem expression
ThCBM50_2	CAT-box	GCCACT	1099	6	Arabidopsis thaliana	cis-acting regulatory element related to meristem expression
ThCBM50_2	CAT-box	GCCACT	1693	6	Arabidopsis thaliana	cis-acting regulatory element related to meristem expression
ThCBM50_2	GARE-motif	TCTGTTG	158	7	Brassica oleracea	gibberellin-responsive element
ThCBM50_2	GARE-motif	TCTGTTG	1681	7	Brassica oleracea	gibberellin-responsive element
ThCBM50_2	Sp1	GGGCGG	888	6	Oryza sativa	light responsive element
ThCBM50_2	MBS	CAACTG	53	6	Arabidopsis thaliana	MYB binding site involved in drought-inducibility
ThCBM50_2	MBS	CAACTG	878	6	Arabidopsis thaliana	MYB binding site involved in drought-inducibility
ThCBM50_2	MBS	CAACTG	951	6	Arabidopsis thaliana	MYB binding site involved in drought-inducibility
ThCBM50_2	GATA-motif	AAGGATAAGG	1086	9	Solanum tuberosum	part of a light responsive element
ThCBM50_2	I-box	GTATAAGGCC	1084	9	Larix laricina	part of a light responsive element
ThCBM50_2	I-box	ccttatcct	1086	9	Arabidopsis thaliana	part of a light responsive element
ThCBM50_4	ABRE	ACGTG	159	5	Arabidopsis thaliana	cis-acting element involved in the abscisic acid responsiveness
ThCBM50_4	ABRE	CACGTG	1312	6	Arabidopsis thaliana	cis-acting element involved in the abscisic acid responsiveness
ThCBM50_4	ABRE	ACGTG	1313	5	Arabidopsis thaliana	cis-acting element involved in the abscisic acid responsiveness
ThCBM50_4	ABRE	ACGTG	1427	5	Arabidopsis thaliana	cis-acting element involved in the abscisic acid responsiveness
ThCBM50_4	ABRE	ACGTG	1481	5	Arabidopsis thaliana	cis-acting element involved in the abscisic acid responsiveness
ThCBM50_4	ABRE	ACGTG	1582	5	Arabidopsis thaliana	cis-acting element involved in the abscisic acid responsiveness
ThCBM50_4	A-box	CCGTCC	845	6	Petroselinum crispum	cis-acting regulatory element
ThCBM50_4	A-box	CCGTCC	1876	6	Petroselinum crispum	cis-acting regulatory element
ThCBM50_4	ARE	AAACCA	52	6	Zea mays	cis-acting regulatory element essential for the anaerobic induction
ThCBM50_4	ARE	AAACCA	663	6	Zea mays	cis-acting regulatory element essential for the anaerobic induction
ThCBM50_4	AuxRR-core	GGTCCAT	1377	7	Nicotiana tabacum	cis-acting regulatory element involved in auxin responsiveness
ThCBM50_4	G-Box	CACGTT	159	6	Pisum sativum	cis-acting regulatory element involved in light responsiveness
ThCBM50_4	G-Box	CACGTG	1312	6	Pisum sativum	cis-acting regulatory element involved in light responsiveness
ThCBM50_4	G-box	CACGAC	1192	6	Zea mays	cis-acting regulatory element involved in light responsiveness
ThCBM50_4	G-box	CACGTG	1312	6	Arabidopsis thaliana	cis-acting regulatory element involved in light responsiveness
ThCBM50_4	G-box	CACGAC	1347	6	Zea mays	cis-acting regulatory element involved in light responsiveness
ThCBM50_4	G-box	CACGTC	1427	6	Zea mays	cis-acting regulatory element involved in light responsiveness
ThCBM50_4	G-box	TAACACGTAG	1479	9	Brassica oleracea	cis-acting regulatory element involved in light responsiveness
ThCBM50_4	G-box	TACGTG	1480	6	Arabidopsis thaliana	cis-acting regulatory element involved in light responsiveness
ThCBM50_4	G-box	CACGTC	1581	6	Zea mays	cis-acting regulatory element involved in light responsiveness
ThCBM50_4	RY-element	CATGCATG	40	8	Helianthus annuus	cis-acting regulatory element involved in seed-specific regulation
ThCBM50_4	CGTCA-motif	CGTCA	1421	5	Hordeum vulgare	cis-acting regulatory element involved in the MeJA-responsiveness
ThCBM50_4	TGACG-motif	TGACG	1421	5	Hordeum vulgare	cis-acting regulatory element involved in the MeJA-responsiveness
ThCBM50_4	O2-site	GATGACATGG	384	9	Zea mays	cis-acting regulatory element involved in zein metabolism regulation
ThCBM50_4	MBS	CAACTG	221	6	Arabidopsis thaliana	MYB binding site involved in drought-inducibility
ThCBM50_4	Box 4	ATTAAT	1263	6	Petroselinum crispum	part of a conserved DNA module involved in light responsiveness
ThCBM50_4	Box II	ACACGTAGA	1478	9	Arabidopsis thaliana	part of a light responsive element
ThCBM50_4	GATA-motif	GATAGGA	644	7	Arabidopsis thaliana	part of a light responsive element
ThCBM50_4	GATA-motif	AAGGATAAGG	1932	9	Solanum tuberosum	part of a light responsive element
ThCBM50_4	I-box	AGATAAGG	1184	8	Triticum aestivum	part of a light responsive element
ThCBM50_4	I-box	GATAAGGGT	1185	9	Arabidopsis thaliana	part of a light responsive element
ThCBM50_4	TCCC-motif	TCTCCCT	753	7	Spinacia oleracea	part of a light responsive element
ThCBM50_4	TCCC-motif	TCTCCCT	777	7	Spinacia oleracea	part of a light responsive element
ThCBM50_5	ABRE	GCCGCGTGGC	91	9	Oryza sativa	cis-acting element involved in the abscisic acid responsiveness
ThCBM50_5	ABRE	CACGTG	943	6	Arabidopsis thaliana	cis-acting element involved in the abscisic acid responsiveness
ThCBM50_5	ABRE	ACGTG	944	5	Arabidopsis thaliana	cis-acting element involved in the abscisic acid responsiveness
ThCBM50_5	circadian	CAAAGATATC	1654	9	Lycopersicon esculentum	cis-acting regulatory element involved in circadian control
ThCBM50_5	G-box	CACGTG	943	6	Arabidopsis thaliana	cis-acting regulatory element involved in light responsiveness
ThCBM50_5	G-box	CACGAC	1418	6	Zea mays	cis-acting regulatory element involved in light responsiveness
ThCBM50_5	G-box	CACGAC	1776	6	Zea mays	cis-acting regulatory element involved in light responsiveness
ThCBM50_5	G-Box	CACGTG	943	6	Pisum sativum	cis-acting regulatory element involved in light responsiveness
ThCBM50_5	CGTCA-motif	CGTCA	138	5	Hordeum vulgare	cis-acting regulatory element involved in the MeJA-responsiveness
ThCBM50_5	CGTCA-motif	CGTCA	192	5	Hordeum vulgare	cis-acting regulatory element involved in the MeJA-responsiveness
ThCBM50_5	CGTCA-motif	CGTCA	971	5	Hordeum vulgare	cis-acting regulatory element involved in the MeJA-responsiveness
ThCBM50_5	CGTCA-motif	CGTCA	1086	5	Hordeum vulgare	cis-acting regulatory element involved in the MeJA-responsiveness
ThCBM50_5	TGACG-motif	TGACG	138	5	Hordeum vulgare	cis-acting regulatory element involved in the MeJA-responsiveness
ThCBM50_5	TGACG-motif	TGACG	192	5	Hordeum vulgare	cis-acting regulatory element involved in the MeJA-responsiveness
ThCBM50_5	TGACG-motif	TGACG	971	5	Hordeum vulgare	cis-acting regulatory element involved in the MeJA-responsiveness
ThCBM50_5	TGACG-motif	TGACG	1086	5	Hordeum vulgare	cis-acting regulatory element involved in the MeJA-responsiveness
ThCBM50_5	CAT-box	GCCACT	696	6	Arabidopsis thaliana	cis-acting regulatory element related to meristem expression
ThCBM50_5	CAT-box	GCCACT	1667	6	Arabidopsis thaliana	cis-acting regulatory element related to meristem expression
ThCBM50_5	GC-motif	CCCCCG	575	6	Zea mays	enhancer-like element involved in anoxic specific inducibility
ThCBM50_5	GARE-motif	TCTGTTG	300	7	Brassica oleracea	gibberellin-responsive element
ThCBM50_5	GARE-motif	TCTGTTG	1505	7	Brassica oleracea	gibberellin-responsive element
ThCBM50_5	GARE-motif	TCTGTTG	1962	7	Brassica oleracea	gibberellin-responsive element
ThCBM50_5	Sp1	GGGCGG	578	6	Oryza sativa	light responsive element
ThCBM50_5	Sp1	GGGCGG	1690	6	Oryza sativa	light responsive element
ThCBM50_5	MBS	CAACTG	157	6	Arabidopsis thaliana	MYB binding site involved in drought-inducibility
ThCBM50_5	MBS	CAACTG	1223	6	Arabidopsis thaliana	MYB binding site involved in drought-inducibility
ThCBM50_5	MBS	CAACTG	1366	6	Arabidopsis thaliana	MYB binding site involved in drought-inducibility
ThCBM50_5	CCAAT-box	CAACGG	1189	6	Hordeum vulgare	MYBHv1 binding site
ThCBM50_5	Box 4	ATTAAT	133	6	Petroselinum crispum	part of a conserved DNA module involved in light responsiveness
ThCBM50_5	CAG-motif	GAAAGGCAGAC	1544	10	Arabidopsis thaliana	part of a light response element
ThCBM50_5	TCCC-motif	TCTCCCT	427	7	Spinacia oleracea	part of a light responsive element
ThCBM50_6	TGA-element	AACGAC	227	6	Brassica oleracea	auxin-responsive element
ThCBM50_6	LTR	CCGAAA	1035	6	Hordeum vulgare	cis-acting element involved in low-temperature responsiveness
ThCBM50_6	TCA-element	TCAGAAGAGG	1703	9	Brassica oleracea	cis-acting element involved in salicylic acid responsiveness
ThCBM50_6	ABRE	ACGTG	989	5	Arabidopsis thaliana	cis-acting element involved in the abscisic acid responsiveness
ThCBM50_6	ABRE	ACGTG	1315	5	Arabidopsis thaliana	cis-acting element involved in the abscisic acid responsiveness
ThCBM50_6	ARE	AAACCA	633	6	Zea mays	cis-acting regulatory element essential for the anaerobic induction
ThCBM50_6	G-Box	CACGTT	1314	6	Pisum sativum	cis-acting regulatory element involved in light responsiveness
ThCBM50_6	G-box	CACGAC	624	6	Zea mays	cis-acting regulatory element involved in light responsiveness
ThCBM50_6	G-box	CACGTC	988	6	Zea mays	cis-acting regulatory element involved in light responsiveness
ThCBM50_6	G-box	CACGAC	1330	6	Zea mays	cis-acting regulatory element involved in light responsiveness
ThCBM50_6	G-box	CACGAC	1401	6	Zea mays	cis-acting regulatory element involved in light responsiveness
ThCBM50_6	CGTCA-motif	CGTCA	43	5	Hordeum vulgare	cis-acting regulatory element involved in the MeJA-responsiveness
ThCBM50_6	CGTCA-motif	CGTCA	1027	5	Hordeum vulgare	cis-acting regulatory element involved in the MeJA-responsiveness
ThCBM50_6	CGTCA-motif	CGTCA	1382	5	Hordeum vulgare	cis-acting regulatory element involved in the MeJA-responsiveness
ThCBM50_6	TGACG-motif	TGACG	43	5	Hordeum vulgare	cis-acting regulatory element involved in the MeJA-responsiveness
ThCBM50_6	TGACG-motif	TGACG	1027	5	Hordeum vulgare	cis-acting regulatory element involved in the MeJA-responsiveness
ThCBM50_6	TGACG-motif	TGACG	1382	5	Hordeum vulgare	cis-acting regulatory element involved in the MeJA-responsiveness
ThCBM50_6	O2-site	GATGACATGG	1836	9	Zea mays	cis-acting regulatory element involved in zein metabolism regulation
ThCBM50_6	GARE-motif	TCTGTTG	1602	7	Brassica oleracea	gibberellin-responsive element
ThCBM50_6	Sp1	GGGCGG	1949	6	Oryza sativa	light responsive element
ThCBM50_6	CCAAT-box	CAACGG	1060	6	Hordeum vulgare	MYBHv1 binding site
ThCBM50_6	GATA-motif	GATAGGA	139	7	Arabidopsis thaliana	part of a light responsive element
ThCBM50_7	LTR	CCGAAA	504	6	Hordeum vulgare	cis-acting element involved in low-temperature responsiveness
ThCBM50_7	LTR	CCGAAA	1681	6	Hordeum vulgare	cis-acting element involved in low-temperature responsiveness
ThCBM50_7	TCA-element	CCATCTTTTT	403	9	Nicotiana tabacum	cis-acting element involved in salicylic acid responsiveness
ThCBM50_7	A-box	CCGTCC	1836	6	Petroselinum crispum	cis-acting regulatory element
ThCBM50_7	ARE	AAACCA	438	6	Zea mays	cis-acting regulatory element essential for the anaerobic induction
ThCBM50_7	ARE	AAACCA	1532	6	Zea mays	cis-acting regulatory element essential for the anaerobic induction
ThCBM50_7	ARE	AAACCA	1678	6	Zea mays	cis-acting regulatory element essential for the anaerobic induction
ThCBM50_7	O2-site	GATGATGTGG	84	9	Zea mays	cis-acting regulatory element involved in zein metabolism regulation
ThCBM50_7	CAT-box	GCCACT	821	6	Arabidopsis thaliana	cis-acting regulatory element related to meristem expression
ThCBM50_7	CAT-box	GCCACT	1758	6	Arabidopsis thaliana	cis-acting regulatory element related to meristem expression
ThCBM50_7	GARE-motif	TCTGTTG	319	7	Brassica oleracea	gibberellin-responsive element
ThCBM50_7	P-box	CCTTTTG	925	7	Oryza sativa	gibberellin-responsive element
ThCBM50_7	Sp1	GGGCGG	271	6	Oryza sativa	light responsive element
ThCBM50_7	Sp1	GGGCGG	1045	6	Oryza sativa	light responsive element
ThCBM50_7	Sp1	GGGCGG	1589	6	Oryza sativa	light responsive element
ThCBM50_7	CCAAT-box	CAACGG	626	6	Hordeum vulgare	MYBHv1 binding site
ThCBM50_7	CCAAT-box	CAACGG	1420	6	Hordeum vulgare	MYBHv1 binding site
ThCBM50_7	TCCC-motif	TCTCCCT	50	7	Spinacia oleracea	part of a light responsive element
ThCBM50_7	TCCC-motif	TCTCCCT	66	7	Spinacia oleracea	part of a light responsive element
ThCBM50_7	TCCC-motif	TCTCCCT	1842	7	Spinacia oleracea	part of a light responsive element
ThCBM50_7	TCT-motif	TCTTAC	245	6	Arabidopsis thaliana	part of a light responsive element
ThCBM50_7	AE-box	AGAAACAA	1963	8	Arabidopsis thaliana	part of a module for light response

## Sheet: Table S2
Table S2 Secondary structure prediction of CBM50 proteins in T. horrida.
Protein Names	Alpha helix	Beta turn	Random coil	Extended strand
ThCBM50_1	0.2463	0.0526	0.5585	0.1425
ThCBM50_2	0.075	0.0156	0.875	0.0344
ThCBM50_3	0.2123	0.0487	0.6032	0.1357
ThCBM50_4	0.2215	0.0642	0.574	0.1402
ThCBM50_5	0.1224	0.0455	0.7413	0.0909
ThCBM50_6	0.2084	0.0529	0.591	0.1477
ThCBM50_7	0.2268	0.0541	0.5864	0.1328

## Sheet: Table S3
Table S3 The primers sequences used in this study.
Primer name	Primer sequence(5'-3')
UBQ-F	ACCACTTCGACCGCCACTACT
UBQ-R	ACGCCTAAGCCTGCTGGTT
ThCBM50_1qRT-PCR-F	GCAAGTACTCAACGACGTTCGC
ThCBM50_1qRT-PCR-R	CGCAAGGATTGCCTCCACT
ThCBM50_1SP-F	cggaattttaattaagaattcATGGCCAGCAGCCGGCTT
ThCBM50_1SP-R	cactatagggagaacctcgagTGCAGGTGTATGCGCTCGT
ThCBM50_1-F	gacctcgactctagaggatccATGGCCAGCAGCCGGCTT
ThCBM50_1-R	gtccttgtagtcagaaggcctCTATGGCTGTTGTGACCCTTCC
